# Supplementary material for: Evaluation of China-ASEAN trade status and trade potential: An empirical study based on a gravity model
Source: PLoS One. 2023 Sep 1;18(9):e0290897. doi: 10.1371/journal.pone.0290897 (PMC10473481; doi:10.1371/journal.pone.0290897)
Supplement: S1 Data — (XLSX) [file pone.0290897.s001.xlsx]

## Sheet: minimal data set
id	year	country	*Tijt	*GDPt	*GDPjt	*DISTij	*POPt	*POPjt	*DGijt	*ECijt	*Land	*BR	*FT
1	2001	Malaysia	9.42507e+06	1.3394e+12	9.27839e+10	106437	1271850000	23709115	2860.32	0.4591	807.253	0	0
1	2002	Malaysia	1.42705e+07	1.47055e+12	1.00846e+11	108963	1280400000	24208391	3017.22	0.459106	826.411	0	0
1	2003	Malaysia	2.01273e+07	1.66029e+12	1.10202e+11	125556	1288400000	24698821	3173.2	0.459102	952.255	0	0
1	2004	Malaysia	2.62608e+07	1.95535e+12	1.24749e+11	166668	1296075000	25190647	3443.55	0.459115	1264.06	0	0
1	2005	Malaysia	3.06996e+07	2.28597e+12	1.43534e+11	237437	1303720000	25690615	3833.61	0.462161	1800.8	0	0
1	2006	Malaysia	3.71095e+07	2.75213e+12	1.62691e+11	283688	1311020000	26201954	4109.9	0.46005	2151.57	0	0
1	2007	Malaysia	4.64675e+07	3.55034e+12	1.93548e+11	315262	1317885000	26720367	4549.49	0.451864	2391.04	0	0
1	2008	Malaysia	5.35566e+07	4.59431e+12	2.30814e+11	423572	1324655000	27236003	5006.28	0.480069	3212.5	0	1
1	2009	Malaysia	5.19626e+07	5.1017e+12	2.02258e+11	268576	1331260000	27735038	3460.26	0.515926	2036.96	0	1
1	2010	Malaysia	7.42322e+07	6.08716e+12	2.55017e+11	346226	1337705000	28208028	4490.12	0.475769	2625.89	0	1
1	2011	Malaysia	9.00227e+07	7.5515e+12	2.97952e+11	484543	1345035000	28650962	4785.02	0.473578	3674.92	0	1
1	2012	Malaysia	9.48306e+07	8.53223e+12	3.14443e+11	486328	1354190000	29068189	4516.82	0.489328	3688.46	0	1
1	2013	Malaysia	1.06084e+08	9.57041e+12	3.23277e+11	473219	1363240000	29468923	3949.77	0.508559	3589.04	0	1
1	2014	Malaysia	1.02006e+08	1.04757e+13	3.38062e+11	430932	1371860000	29866606	3682.95	0.532741	3268.32	1	1
1	2015	Malaysia	9.72577e+07	1.10616e+13	3.01355e+11	228161	1379860000	30270965	1938.81	0.627139	1730.44	1	1
1	2016	Malaysia	8.69299e+07	1.12333e+13	3.01255e+11	190446	1387790000	30684652	1723.42	0.624323	1444.4	1	1
1	2017	Malaysia	9.61384e+07	1.23104e+13	3.19112e+11	236000	1396215000	31104655	1442.32	0.636277	1789.9	1	1
1	2018	Malaysia	1.0917e+08	1.38948e+13	3.58792e+11	310558	1402760000	31528033	1474.74	0.609909	2355.37	1	1
1	2019	Malaysia	1.24052e+08	1.42799e+13	3.65276e+11	279638	1407745000	31949789	1288.99	0.599629	2120.86	1	1
1	2020	Malaysia	1.31161e+08	1.46877e+13	3.37006e+11	182215	1411100000	32365998	3.67791	0.609133	1381.98	1	1
1	2021	Malaysia	1.7689e+08	1.77341e+13	3.72701e+11	308816	1412360000	32776195	1185.23	0.642474	2342.16	1	1
2	2001	Philippines	3.56432e+06	1.3394e+12	7.89212e+10	69661.8	1271850000	79672869	62.5423	6.16071	733.2	0	0
2	2002	Philippines	5.2594e+06	1.47055e+12	8.43073e+10	71315	1280400000	81365260	112.35	6.23461	750.6	0	0
2	2003	Philippines	9.39952e+06	1.66029e+12	8.70391e+10	82174.7	1288400000	83051970	240.635	6.54864	864.9	0	0
2	2004	Philippines	1.33282e+07	1.95535e+12	9.5002e+10	109082	1296075000	84710544	387.178	6.77072	1148.1	0	0
2	2005	Philippines	1.75573e+07	2.28597e+12	1.0742e+11	155399	1303720000	86326251	509.069	6.7224	1635.6	0	0
2	2006	Philippines	2.34127e+07	2.75213e+12	1.27653e+11	185670	1311020000	87888675	646.791	6.43565	1954.2	0	0
2	2007	Philippines	3.06462e+07	3.55034e+12	1.5598e+11	206335	1317885000	89405482	949.33	6.06614	2171.7	0	0
2	2008	Philippines	2.8637e+07	4.59431e+12	1.81625e+11	277222	1324655000	90901967	1470.28	6.37869	2917.8	0	1
2	2009	Philippines	2.05313e+07	5.1017e+12	1.75975e+11	175779	1331260000	92414161	1928.04	6.97947	1850.1	0	1
2	2010	Philippines	2.77605e+07	6.08716e+12	2.08369e+11	226600	1337705000	93966784	2332.98	6.66291	2385	0	1
2	2011	Philippines	3.22477e+07	7.5515e+12	2.34217e+11	317126	1345035000	95570049	3163.62	6.7033	3337.8	0	1
2	2012	Philippines	3.63754e+07	8.53223e+12	2.61921e+11	318295	1354190000	97212639	3606.31	6.68989	3350.1	0	1
2	2013	Philippines	3.805e+07	9.57041e+12	2.83903e+11	309716	1363240000	98871558	4148.91	6.85085	3259.8	0	1
2	2014	Philippines	4.44577e+07	1.04757e+13	2.97483e+11	282039	1371860000	100513137	4676.47	7.22644	2968.5	0	1
2	2015	Philippines	4.56364e+07	1.10616e+13	3.06446e+11	149328	1379860000	102113206	5015.39	7.30677	1571.7	1	1
2	2016	Philippines	4.72325e+07	1.12333e+13	3.18627e+11	124644	1387790000	103663812	5020.71	7.14766	1311.9	1	1
2	2017	Philippines	5.13051e+07	1.23104e+13	3.28481e+11	154459	1396215000	105172921	5693.74	7.45754	1625.7	1	1
2	2018	Philippines	5.57069e+07	1.38948e+13	3.46842e+11	203256	1402760000	106651394	6653.23	7.95976	2139.3	1	1
2	2019	Philippines	6.09632e+07	1.42799e+13	3.76823e+11	183019	1407745000	108116622	6658.5	7.49752	1926.3	1	1
2	2020	Philippines	6.11461e+07	1.46877e+13	3.61751e+11	119257	1411100000	109581085	7107.45	7.1911	1255.2	1	1
2	2021	Philippines	8.20681e+07	1.77341e+13	3.94086e+11	202116	1412360000	111046910	9007.5	7.63759	2127.3	1	1
3	2001	Thailand	7.05096e+06	1.3394e+12	1.20296e+11	80747.1	1271850000	63539190	840.156	5.36807	1254.02	0	0
3	2002	Thailand	8.55694e+06	1.47055e+12	1.34301e+11	82663.4	1280400000	64069093	947.68	5.19032	1283.78	0	0
3	2003	Thailand	1.26547e+07	1.66029e+12	1.52281e+11	95251.2	1288400000	64549867	1070.47	5.01201	1479.27	0	0
3	2004	Thailand	1.73421e+07	1.95535e+12	1.72896e+11	126440	1296075000	64995303	1151.46	4.85966	1963.63	0	0
3	2005	Thailand	2.18112e+07	2.28597e+12	1.89319e+11	180128	1303720000	65416189	1140.64	4.9083	2797.42	0	0
3	2006	Thailand	2.77265e+07	2.75213e+12	2.21758e+11	215215	1311020000	65812540	1270.31	4.75102	3342.33	0	0
3	2007	Thailand	3.46987e+07	3.55034e+12	2.62942e+11	239169	1317885000	66182064	1279.05	4.53737	3714.33	0	0
3	2008	Thailand	4.12931e+07	4.59431e+12	2.91383e+11	321336	1324655000	66530980	911.354	4.79421	4990.41	0	1
3	2009	Thailand	3.8204e+07	5.1017e+12	2.8171e+11	203751	1331260000	66866834	380.77	5.01884	3164.29	0	1
3	2010	Thailand	5.29346e+07	6.08716e+12	3.41105e+11	262659	1337705000	67195032	525.887	4.68012	4079.14	0	1
3	2011	Thailand	6.47344e+07	7.5515e+12	3.70819e+11	367591	1345035000	67518379	122.231	4.71902	5708.75	0	1
3	2012	Thailand	6.9748e+07	8.53223e+12	3.97558e+11	368946	1354190000	67835969	440.034	4.92418	5729.79	0	1
3	2013	Thailand	7.12406e+07	9.57041e+12	4.20333e+11	359001	1363240000	68144519	852.077	4.95919	5575.34	0	1
3	2014	Thailand	7.26212e+07	1.04757e+13	4.07339e+11	326920	1371860000	68438748	1684.23	5.28692	5077.12	1	1
3	2015	Thailand	7.54595e+07	1.10616e+13	4.01296e+11	173091	1379860000	68714519	2176.38	5.49944	2688.13	1	1
3	2016	Thailand	7.57151e+07	1.12333e+13	4.13366e+11	144479	1387790000	68971313	2101.06	5.31214	2243.79	1	1
3	2017	Thailand	8.01378e+07	1.23104e+13	4.56357e+11	179038	1396215000	69209817	2223.17	5.02161	2780.49	1	1
3	2018	Thailand	8.78929e+07	1.38948e+13	5.06755e+11	235600	1402760000	69428454	2606.39	4.88368	3658.92	1	1
3	2019	Thailand	9.17465e+07	1.42799e+13	5.44081e+11	212143	1407745000	69625581	2329.45	4.49419	3294.62	1	1
3	2020	Thailand	9.86234e+07	1.46877e+13	4.99682e+11	138235	1411100000	69799978	3249.9	4.53481	2146.81	1	1
3	2021	Thailand	1.31174e+08	1.77341e+13	5.05982e+11	234279	1412360000	69950844	5322.94	4.95848	3638.39	1	1
4	2001	Singapore	1.0919e+07	1.3394e+12	8.97949e+10	109605	1271850000	4138012	20646.9	0.216468	1.75724	0	0
4	2002	Singapore	1.40308e+07	1.47055e+12	9.25378e+10	112206	1280400000	4175950	21011.2	0.216334	1.79894	0	0
4	2003	Singapore	1.93486e+07	1.66029e+12	9.76454e+10	129293	1288400000	4114826	22441.5	0.210484	2.07288	0	0
4	2004	Singapore	2.66821e+07	1.95535e+12	1.15035e+11	171628	1296075000	4166664	26099.9	0.204213	2.75161	0	0
4	2005	Singapore	3.31469e+07	2.28597e+12	1.27808e+11	244503	1303720000	4265762	28207.8	0.203116	3.91999	0	0
4	2006	Singapore	4.08579e+07	2.75213e+12	1.4863e+11	292131	1311020000	4401365	31669.9	0.199278	4.68357	0	0
4	2007	Singapore	4.74969e+07	3.55034e+12	1.80942e+11	324644	1317885000	4588599	36739	0.198107	5.20484	0	0
4	2008	Singapore	5.24771e+07	4.59431e+12	1.93612e+11	436178	1324655000	4839396	36539.2	0.203617	6.99299	0	1
4	2009	Singapore	4.7863e+07	5.1017e+12	1.94152e+11	276569	1331260000	4987573	35095	0.212916	4.43407	0	1
4	2010	Singapore	5.70762e+07	6.08716e+12	2.39809e+11	356530	1337705000	5076732	42686.5	0.201396	5.71605	0	1
4	2011	Singapore	6.37098e+07	7.5515e+12	2.79351e+11	498963	1345035000	5183688	48276.1	0.194658	7.99959	0	1
4	2012	Singapore	6.92798e+07	8.53223e+12	2.95087e+11	500802	1354190000	5312437	49245.9	0.197974	8.02907	0	1
4	2013	Singapore	7.58964e+07	9.57041e+12	3.07576e+11	487303	1363240000	5399162	49947.1	0.201961	7.81265	0	1
4	2014	Singapore	7.97399e+07	1.04757e+13	3.14851e+11	443757	1371860000	5469724	49926.4	0.206245	7.11451	1	1
4	2015	Singapore	7.95232e+07	1.10616e+13	3.08004e+11	234951	1379860000	5535002	47630.2	0.220767	3.76684	1	1
4	2016	Singapore	7.05102e+07	1.12333e+13	3.18832e+11	196114	1387790000	5607283	48766	0.207924	3.14419	1	1
4	2017	Singapore	7.92689e+07	1.23104e+13	3.43193e+11	243024	1396215000	5612253	52333.7	0.204316	3.89626	1	1
4	2018	Singapore	8.34562e+07	1.38948e+13	3.76998e+11	319801	1402760000	5638676	56954	0.203877	5.12719	1	1
4	2019	Singapore	9.00363e+07	1.42799e+13	3.75473e+11	287960	1407745000	5703569	55687.4	0.197464	4.6167	1	1
4	2020	Singapore	8.90905e+07	1.46877e+13	3.45296e+11	187638	1411100000	5685807	50320.8	0.19994	3.0083	1	1
4	2021	Singapore	9.40183e+07	1.77341e+13	3.96987e+11	318007	1412360000	5453566	60237.7	0.208325	5.09843	1	1
5	2001	Cambodia	240458	1.3394e+12	3.984e+09	81900.6	1271850000	12405411	731.958	473.155	442.364	0	0
5	2002	Cambodia	276106	1.47055e+12	4.28403e+09	83844.2	1280400000	12637719	809.521	472.648	452.862	0	0
5	2003	Cambodia	320648	1.66029e+12	4.65825e+09	96611.9	1288400000	12856171	926.308	480.043	521.823	0	0
5	2004	Cambodia	481706	1.95535e+12	5.33783e+09	128246	1296075000	13066475	1100.15	485.242	692.687	0	0
5	2005	Cambodia	563336	2.28597e+12	6.29305e+09	182701	1303720000	13273355	1279.31	499.432	986.812	0	0
5	2006	Cambodia	732856	2.75213e+12	7.2746e+09	218290	1311020000	13477705	1559.48	514.615	1179.03	0	0
5	2007	Cambodia	934661	3.55034e+12	8.63924e+09	242585	1317885000	13679953	2062.44	533.178	1310.26	0	0
5	2008	Cambodia	1.13437e+06	4.59431e+12	1.03519e+10	325927	1324655000	13883835	2722.7	583.446	1760.41	0	0
5	2009	Cambodia	943953	5.1017e+12	1.04019e+10	206662	1331260000	14093605	3094.18	605.926	1116.23	0	0
5	2010	Cambodia	1.44097e+06	6.08716e+12	1.12423e+10	266412	1337705000	14312205	3764.95	618.132	1438.95	0	0
5	2011	Cambodia	2.49911e+06	7.5515e+12	1.28295e+10	372842	1345035000	14541421	4732.08	628.109	2013.81	0	0
5	2012	Cambodia	2.92342e+06	8.53223e+12	1.40544e+10	374216	1354190000	14780454	5349.73	638.908	2021.23	0	0
5	2013	Cambodia	3.77314e+06	9.57041e+12	1.5228e+10	364129	1363240000	15026330	6006.92	650.001	1966.75	1	1
5	2014	Cambodia	3.75765e+06	1.04757e+13	1.67026e+10	331590	1371860000	15274506	6542.62	657.206	1791	1	1
5	2015	Cambodia	4.42999e+06	1.10616e+13	1.805e+10	175564	1379860000	15521435	6853.53	653.193	948.259	1	1
5	2016	Cambodia	4.7592e+06	1.12333e+13	2.00167e+10	146543	1387790000	15766290	6824.77	610.837	791.513	1	1
5	2017	Cambodia	5.79078e+06	1.23104e+13	2.21772e+10	181596	1396215000	16009413	7431.73	599.309	980.839	1	1
5	2018	Cambodia	7.40029e+06	1.38948e+13	2.45718e+10	238966	1402760000	16249795	8393.22	612.333	1290.71	1	1
5	2019	Cambodia	9.42585e+06	1.42799e+13	2.70894e+10	215173	1407745000	16486542	8500.72	587.858	1162.2	1	1
5	2020	Cambodia	9.55502e+06	1.46877e+13	2.58728e+10	140210	1411100000	16718971	8861.16	593.091	757.304	1	1
5	2021	Cambodia	1.36666e+07	1.77341e+13	2.69611e+10	237626	1412360000	16946446	10965.4	635.562	1283.47	1	1
6	2001	Laos	61868	1.3394e+12	1.76862e+09	67910.3	1271850000	5409584	726.166	1081.85	578.739	0	0
6	2002	Laos	63954.1	1.47055e+12	1.75818e+09	69521.9	1280400000	5493247	828.447	1214.98	592.474	0	0
6	2003	Laos	109436	1.66029e+12	2.02332e+09	80108.5	1288400000	5576640	925.822	1276.91	682.694	0	0
6	2004	Laos	113537	1.95535e+12	2.3664e+09	106339	1296075000	5662199	1090.74	1278.92	906.234	0	0
6	2005	Laos	128922	2.28597e+12	2.73556e+09	151492	1303720000	5751675	1277.81	1300.31	1291.03	0	0
6	2006	Laos	218364	2.75213e+12	3.45503e+09	181001	1311020000	5846075	1508.23	1273.43	1542.52	0	0
6	2007	Laos	263856	3.55034e+12	4.22315e+09	201147	1317885000	5944950	1983.59	1262.27	1714.2	0	0
6	2008	Laos	402372	4.59431e+12	5.44643e+09	270252	1324655000	6046630	2567.57	1257.82	2303.12	0	0
6	2009	Laos	743969	5.1017e+12	5.83614e+09	171359	1331260000	6148621	2883.06	1245.91	1460.35	0	0
6	2010	Laos	1.08511e+06	6.08716e+12	7.13177e+09	220903	1337705000	6249168	3409.22	1219.18	1882.56	0	0
6	2011	Laos	1.30384e+06	7.5515e+12	8.75011e+09	309153	1345035000	6347564	4235.85	1242.64	2634.64	0	0
6	2012	Laos	1.72485e+06	8.53223e+12	1.01928e+10	310292	1354190000	6444527	4718.99	1268.4	2644.35	0	0
6	2013	Laos	2.73266e+06	9.57041e+12	1.19833e+10	301928	1363240000	6541302	5188.4	1264.29	2573.07	1	1
6	2014	Laos	3.61736e+06	1.04757e+13	1.32792e+10	274948	1371860000	6639763	5636.16	1309.11	2343.14	1	1
6	2015	Laos	2.7731e+06	1.10616e+13	1.44264e+10	145574	1379860000	6741160	5876.39	1305.12	1240.6	1	1
6	2016	Laos	2.34657e+06	1.12333e+13	1.59125e+10	121510	1387790000	6845848	5769.96	1222.72	1035.53	1	1
6	2017	Laos	3.02435e+06	1.23104e+13	1.70712e+10	150575	1396215000	6953031	6361.78	1219.88	1283.22	1	1
6	2018	Laos	3.48534e+06	1.38948e+13	1.81417e+10	198146	1402760000	7061498	7336.25	1269.86	1688.62	1	1
6	2019	Laos	3.91945e+06	1.42799e+13	1.87406e+10	178417	1407745000	7169456	7529.89	1256.36	1520.49	1	1
6	2020	Laos	3.55814e+06	1.46877e+13	1.89818e+10	116259	1411100000	7275556	7799.69	1310.84	990.771	1	1
6	2021	Laos	4.34061e+06	1.77341e+13	1.88271e+10	197034	1412360000	7379358	10005	1503.79	1679.15	1	1
7	2001	Myanmar	631537	1.3394e+12	6.22027e+09	79040.9	1271850000	47225119	921.393	0.815374	1653.61	0	0
7	2002	Myanmar	861636	1.47055e+12	6.11063e+09	80916.7	1280400000	47702163	1020.41	0.802479	1692.85	0	0
7	2003	Myanmar	1.07974e+06	1.66029e+12	7.75465e+09	93238.5	1288400000	48148907	1127.59	0.741682	1950.64	0	0
7	2004	Myanmar	1.14538e+06	1.95535e+12	9.39086e+09	123768	1296075000	48564489	1315.3	0.701459	2589.35	0	0
7	2005	Myanmar	1.20924e+06	2.28597e+12	1.05884e+10	176322	1303720000	48949931	1537.11	0.710025	3688.82	0	0
7	2006	Myanmar	1.46007e+06	2.75213e+12	1.1863e+10	210668	1311020000	49301049	1858.61	0.732801	4407.37	0	0
7	2007	Myanmar	2.07826e+06	3.55034e+12	1.55912e+10	234115	1317885000	49621479	2379.77	0.738332	4897.91	0	0
7	2008	Myanmar	2.62532e+06	4.59431e+12	2.3013e+10	314547	1324655000	49929642	3007.4	0.783094	6580.61	0	0
7	2009	Myanmar	2.90736e+06	5.1017e+12	2.94552e+10	199446	1331260000	50250366	3246.07	0.816283	4172.59	0	0
7	2010	Myanmar	4.44161e+06	6.08716e+12	3.77961e+10	257109	1337705000	50600827	3803.51	0.832298	5378.97	0	0
7	2011	Myanmar	6.50137e+06	7.5515e+12	5.41186e+10	359824	1345035000	50990612	4553.01	0.842551	7527.85	0	0
7	2012	Myanmar	6.97198e+06	8.53223e+12	5.83187e+10	361150	1354190000	51413703	5166.31	101.492	7555.59	0	0
7	2013	Myanmar	1.01956e+07	9.57041e+12	6.05723e+10	351415	1363240000	51852464	5852.17	150.679	7351.94	0	1
7	2014	Myanmar	2.49689e+07	1.04757e+13	6.32649e+10	320012	1371860000	52280816	6426.02	160.227	6694.96	1	1
7	2015	Myanmar	1.51002e+07	1.10616e+13	6.30453e+10	169433	1379860000	52680724	6819.69	186.691	3544.71	1	1
7	2016	Myanmar	1.22854e+07	1.12333e+13	6.02917e+10	141426	1387790000	53045199	6957.75	185.849	2958.77	1	1
7	2017	Myanmar	1.34748e+07	1.23104e+13	6.14494e+10	175255	1396215000	53382521	7665.87	201.274	3666.5	1	1
7	2018	Myanmar	1.52867e+07	1.38948e+13	6.71447e+10	230622	1402760000	53708318	8655.17	216.115	4824.83	1	1
7	2019	Myanmar	1.88628e+07	1.42799e+13	6.86978e+10	207660	1407745000	54045422	8872.73	219.77	4344.45	1	1
7	2020	Myanmar	1.88926e+07	1.46877e+13	7.89303e+10	135314	1411100000	54409794	8958.01	200.212	2830.89	1	1
7	2021	Myanmar	1.89085e+07	1.77341e+13	6.50678e+10	229329	1412360000	54806014	11369.1	324.548	4797.77	1	1
8	2001	Vietnam	2.80856e+06	1.3394e+12	3.26852e+10	56964.7	1271850000	80742500	648.3	1779.03	809.453	0	0
8	2002	Vietnam	3.26427e+06	1.47055e+12	3.50641e+10	58316.6	1280400000	81534406	718.455	1846.03	828.662	0	0
8	2003	Vietnam	4.63945e+06	1.66029e+12	3.95525e+10	67196.9	1288400000	82301650	808.063	1873.81	954.85	0	0
8	2004	Vietnam	6.74202e+06	1.95535e+12	4.54279e+10	89199.7	1296075000	83062819	961.758	1902.43	1267.5	0	0
8	2005	Vietnam	8.19674e+06	2.28597e+12	5.76333e+10	127075	1303720000	83832662	1065.94	1935.36	1805.7	0	0
8	2006	Vietnam	9.94943e+06	2.75213e+12	6.63717e+10	151828	1311020000	84617545	1314.86	2005.94	2157.44	0	0
8	2007	Vietnam	1.51213e+07	3.55034e+12	7.74144e+10	168727	1317885000	85419588	1787.69	2117	2397.56	0	0
8	2008	Vietnam	1.94585e+07	4.59431e+12	9.91303e+10	226694	1324655000	86243424	2318.88	2346.1	3221.25	0	0
8	2009	Vietnam	2.10477e+07	5.1017e+12	1.06015e+11	143740	1331260000	87092250	2614.97	2498.03	2042.51	0	0
8	2010	Vietnam	3.00858e+07	6.08716e+12	1.47199e+11	185299	1337705000	87967655	2877.12	2749.21	2633.04	0	0
8	2011	Vietnam	4.02081e+07	7.5515e+12	1.72596e+11	259325	1345035000	88871384	3672.27	3174.17	3684.93	0	0
8	2012	Vietnam	5.04417e+07	8.53223e+12	1.95592e+11	260280	1354190000	89801926	4122.57	3299.57	3698.51	0	0
8	2013	Vietnam	6.54782e+07	9.57041e+12	2.13711e+11	253265	1363240000	90752593	4665.46	3378.67	3598.82	0	1
8	2014	Vietnam	8.36364e+07	1.04757e+13	2.3345e+11	230633	1371860000	91713850	5090.7	3442.37	3277.22	1	1
8	2015	Vietnam	9.58488e+07	1.10616e+13	2.39257e+11	122111	1379860000	92677082	5434.81	3484.16	1735.16	1	1
8	2016	Vietnam	9.82657e+07	1.12333e+13	2.57096e+11	101926	1387790000	93640435	5348.8	3301.24	1448.34	1	1
8	2017	Vietnam	1.21992e+08	1.23104e+13	2.81353e+11	126306	1396215000	94600643	5842.87	3309.79	1794.77	1	1
8	2018	Vietnam	1.48103e+08	1.38948e+13	3.08702e+11	166209	1402760000	95545959	6674.41	3416.29	2361.79	1	1
8	2019	Vietnam	1.61986e+08	1.42799e+13	3.30391e+11	149661	1407745000	96462108	6718.75	3336.56	2126.64	1	1
8	2020	Vietnam	1.92288e+08	1.46877e+13	3.43243e+11	97520.6	1411100000	97338583	6882.4	3363.16	1385.74	1	1
8	2021	Vietnam	2.30221e+08	1.77341e+13	3.62638e+11	165277	1412360000	98168829	8862.31	3591.23	2348.54	1	1
9	2001	Brunei	165394	1.3394e+12	5.60109e+09	95228	1271850000	340037	15418.9	0.216468	14.1019	0	0
9	2002	Brunei	262836	1.47055e+12	5.84333e+09	97487.9	1280400000	346777	15701.9	0.216334	14.4365	0	0
9	2003	Brunei	346266	1.66029e+12	6.55733e+09	112333	1288400000	353295	17271.9	0.210484	16.6349	0	0
9	2004	Brunei	298946	1.95535e+12	7.87233e+09	149115	1296075000	359434	20393.4	0.204213	22.0818	0	0
9	2005	Brunei	260869	2.28597e+12	9.5314e+09	212432	1303720000	365112	24352	0.203116	31.458	0	0
9	2006	Brunei	314942	2.75213e+12	1.14707e+10	253811	1311020000	370262	28880.7	0.199278	37.5858	0	0
9	2007	Brunei	359226	3.55034e+12	1.22477e+10	282060	1317885000	374967	29969.4	0.198107	41.769	0	0
9	2008	Brunei	219428	4.59431e+12	1.43931e+10	378964	1324655000	379418	34466.4	0.203948	56.119	0	1
9	2009	Brunei	422601	5.1017e+12	1.07324e+10	240291	1331260000	383902	24123.8	0.212924	35.5836	0	1
9	2010	Brunei	1.03194e+06	6.08716e+12	1.37074e+10	309764	1337705000	388634	30720.2	0.201397	45.8715	0	1
9	2011	Brunei	1.31121e+06	7.5515e+12	1.85253e+10	433513	1345035000	393687	41441.6	0.194679	64.197	0	1
9	2012	Brunei	1.62552e+06	8.53223e+12	1.90479e+10	435111	1354190000	398997	41438.9	0.197956	64.4336	0	1
9	2013	Brunei	1.79358e+06	9.57041e+12	1.80938e+10	423383	1363240000	404414	37720.5	0.201939	62.6968	0	1
9	2014	Brunei	1.93653e+06	1.04757e+13	1.70983e+10	385549	1371860000	409778	34089.8	0.206243	57.0941	1	1
9	2015	Brunei	1.50856e+06	1.10616e+13	1.29304e+10	204132	1379860000	414914	23147.6	0.220781	30.229	1	1
9	2016	Brunei	732399	1.12333e+13	1.14009e+10	170390	1387790000	419791	19064	0.207894	25.2322	1	1
9	2017	Brunei	989402	1.23104e+13	1.21281e+10	211146	1396215000	424481	19754.6	0.204311	31.2676	1	1
9	2018	Brunei	1.84526e+06	1.38948e+13	1.35674e+10	277852	1402760000	428960	21723.1	0.203889	41.1459	1	1
9	2019	Brunei	1.10274e+06	1.42799e+13	1.34694e+10	250188	1407745000	433296	20942.1	0.197473	37.0492	1	1
9	2020	Brunei	1.9022e+06	1.46877e+13	1.20058e+10	163025	1411100000	437483	17034.3	0.199935	24.1417	1	1
9	2021	Brunei	2.86089e+06	1.77341e+13	1.40066e+10	276294	1412360000	441532	19166.3	0.208375	40.9151	1	1
10	2001	Indonesia	6723593	1.3394e+12	1.60447e+11	127598	1271850000	214427419	304.851	1239.67	4676.84	0	0
10	2002	Indonesia	7934797	1.47055e+12	1.95661e+11	130626	1280400000	217357790	248.331	1124.95	4787.83	0	0
10	2003	Indonesia	1.02289e+07	1.66029e+12	2.34772e+11	150518	1288400000	220309473	222.995	1036.26	5516.91	0	0
10	2004	Indonesia	1.34721e+07	1.95535e+12	2.56837e+11	199803	1296075000	223285666	358.407	1079.99	7323.35	0	0
10	2005	Indonesia	1.67873e+07	2.28597e+12	2.85869e+11	284642	1303720000	226289468	490.13	1184.33	10432.9	0	0
10	2006	Indonesia	1.90555e+07	2.75213e+12	3.64571e+11	340088	1311020000	229318262	509.428	1148.73	12465.2	0	0
10	2007	Indonesia	2.51599e+07	3.55034e+12	4.32217e+11	377939	1317885000	232374239	833.967	1201.57	13852.6	0	0
10	2008	Indonesia	3.1516e+07	4.59431e+12	5.10229e+11	507783	1324655000	235469755	1301.45	1395.8	18611.7	0	1
10	2009	Indonesia	2.83844e+07	5.1017e+12	5.3958e+11	321972	1331260000	238620554	1570.99	1520.91	11801.2	0	1
10	2010	Indonesia	4.27488e+07	6.08716e+12	7.55094e+11	415060	1337705000	241834226	1428.09	1342.7	15213.1	0	1
10	2011	Indonesia	6.0558e+07	7.5515e+12	8.92969e+11	580875	1345035000	245115988	1971.3	1357.35	21290.7	0	1
10	2012	Indonesia	6.62212e+07	8.53223e+12	9.1787e+11	583016	1354190000	248451714	2606.26	1487.03	21369.2	0	1
10	2013	Indonesia	6.83548e+07	9.57041e+12	9.12524e+11	567301	1363240000	251805314	3396.41	1688.45	20793.2	0	1
10	2014	Indonesia	6.35449e+07	1.04757e+13	8.90815e+11	516606	1371860000	255128076	4144.48	1931.36	18935.1	0	1
10	2015	Indonesia	5.42282e+07	1.10616e+13	8.60854e+11	273522	1379860000	258383257	4684.74	2150.05	10025.4	1	1
10	2016	Indonesia	5.35315e+07	1.12333e+13	9.31877e+11	228309	1387790000	261556386	4531.55	2002.92	8368.17	1	1
10	2017	Indonesia	6.33317e+07	1.23104e+13	1.01562e+12	282919	1396215000	264650969	4979.41	1979.78	10369.8	1	1
10	2018	Indonesia	7.7401e+07	1.38948e+13	1.04227e+12	372301	1402760000	267670549	6011.48	2151.91	13645.9	1	1
10	2019	Indonesia	7.97626e+07	1.42799e+13	1.1191e+12	335233	1407745000	270625567	6008.6	2047.9	12287.2	1	1
10	2020	Indonesia	7.83733e+07	1.46877e+13	1.05869e+12	218442	1411100000	273523621	6538.11	2113.13	8006.5	1	1
10	2021	Indonesia	1.24536e+08	1.77341e+13	1.18609e+12	370213	1412360000	276361788	8264.52	2218.67	13569.3	1	1
